# Supplementary material for: Dysphagia Phenotypes in COVID-19 Pneumonia Versus Aspiration Pneumonia: A Retrospective Quantitative Videofluoroscopic Cohort Study
Source: Medicina (Kaunas). 2026 Jun 23;62(7):1212. doi: 10.3390/medicina62071212 (PMC13414394; doi:10.3390/medicina62071212)
Supplement: Supplementary file 1 [file medicina-62-01212-s001.zip]

Archive with 1 entries (1 files):
- medicina-4360377-supplementary.pdf
